# Supplementary material for: Impact of Oviposition Sequence and Host Egg Density on Offspring Emergence and Interspecific Competition in Two Species of Trichogramma Parasitoids
Source: Insects. 2025 Feb 15;16(2):214. doi: 10.3390/insects16020214 (PMC11856026; doi:10.3390/insects16020214)
Supplement: Supplementary file 1 [file insects-16-00214-s001.zip]

Archive with 1 entries (1 files):
- insects-3417386-supplementary.pdf
